# Supplementary material for: Combined Metabolome and Transcriptome Profiling Reveal Optimal Harvest Strategy Model Based on Different Production Purposes in Olive
Source: Foods. 2021 Feb 7;10(2):360. doi: 10.3390/foods10020360 (PMC7915097; doi:10.3390/foods10020360)
Supplement: Supplementary file 1 [file foods-10-00360-s001.zip]

Archive with 2 entries (2 files):
- Supplementary Table S1-S5.xlsx
- Supplementary Figures.docx
