# Supplementary material for: Combined Metabolome and Transcriptome Profiling Reveal Optimal Harvest Strategy Model Based on Different Production Purposes in Olive
Source: Foods. 2021 Feb 7;10(2):360. doi: 10.3390/foods10020360 (PMC7915097; doi:10.3390/foods10020360)
Supplement: Supplementary file 1 [file foods-10-00360-s001.zip › Supplementary Table S1-S5.xlsx]

## Sheet: Table S1
Table S1 Data statistics for each sample of RNA-seq
Samples	Clean reads	Clean bases	GC Content	%≥Q30
F1-1	27379391	8148546730	0.4504	0.9112
F1-2	21594260	6438885126	0.4463	0.9138
F1-3	22592983	6729520542	0.4578	0.9143
F2-1	23485191	6991298482	0.4501	0.9144
F2-2	23439950	6974066482	0.4521	0.9211
F2-3	25199265	7503088774	0.4474	0.9149
F3-1	22326780	6652982982	0.4501	0.9258
F3-2	25842351	7700133222	0.4451	0.9109
F3-3	21941593	6524762358	0.4479	0.9199

## Sheet: Table S2
Table S2 Genome mapping of each RNA-seq sample
Samples	Total Reads	Mapped Reads	Uniq Mapped Reads	Multiple Map Reads	Reads Map to '+'	Reads Map to '-'
F1-1	54758782	50,135,635 (91.56%)	45,748,781 (83.55%)	4,386,854 (8.01%)	22,841,110 (41.71%)	24,307,487 (44.39%)
F1-2	43188520	39,670,572 (91.85%)	36,908,109 (85.46%)	2,762,463 (6.40%)	18,712,639 (43.33%)	19,419,384 (44.96%)
F1-3	45185966	41,708,807 (92.30%)	37,177,326 (82.28%)	4,531,481 (10.03%)	18,065,663 (39.98%)	19,963,127 (44.18%)
F2-1	46970382	43,120,187 (91.80%)	39,413,834 (83.91%)	3,706,353 (7.89%)	19,611,125 (41.75%)	20,892,950 (44.48%)
F2-2	46879900	43,120,135 (91.98%)	39,339,034 (83.91%)	3,781,101 (8.07%)	19,438,311 (41.46%)	20,848,538 (44.47%)
F2-3	50398530	46,218,518 (91.71%)	42,830,275 (84.98%)	3,388,243 (6.72%)	21,660,928 (42.98%)	22,587,626 (44.82%)
F3-1	44653560	40,990,447 (91.80%)	37,290,522 (83.51%)	3,699,925 (8.29%)	18,474,766 (41.37%)	19,801,649 (44.35%)
F3-2	51684702	47,390,146 (91.69%)	44,435,774 (85.97%)	2,954,372 (5.72%)	22,671,678 (43.87%)	23,265,985 (45.02%)
F3-3	43883186	40,445,274 (92.17%)	37,737,328 (85.99%)	2,707,946 (6.17%)	19,131,505 (43.60%)	19,799,913 (45.12%)

## Sheet: Table S3
Table S3 LncRNA target predicting
#lncRNA_ID	Gene_ID
PB.12626.1	OE6A000483;OE6A000839;OE6A003841;OE6A003879;OE6A003932;OE6A005186;OE6A007442;OE6A008303;OE6A008641;OE6A008893;OE6A010889;OE6A011820;OE6A012640;OE6A015086;OE6A015552;OE6A015606;OE6A015946;OE6A016974;OE6A018511;OE6A019212;OE6A019306;OE6A019884;OE6A021135;OE6A022871;OE6A026531;OE6A028569;OE6A032864;OE6A033602;OE6A033732;OE6A034864;OE6A035489;OE6A035853;OE6A036063;OE6A036848;OE6A037590;OE6A038870;OE6…
PB.3477.1	OE6A000245;OE6A001538;OE6A002474;OE6A003383;OE6A004032;OE6A005470;OE6A006535;OE6A007046;OE6A009819;OE6A011778;OE6A014838;OE6A018483;OE6A018634;OE6A019920;OE6A020602;OE6A021036;OE6A021126;OE6A022715;OE6A023481;OE6A023709;OE6A024330;OE6A024972;OE6A025283;OE6A025953;OE6A026621;OE6A026731;OE6A027407;OE6A028406;OE6A028648;OE6A030653;OE6A030793;OE6A031276;OE6A031468;OE6A031928;OE6A032044;OE6A032985;OE6…
PB.11853.1	OE6A001426;OE6A003690;OE6A003956;OE6A009353;OE6A009819;OE6A012125;OE6A016289;OE6A017948;OE6A022633;OE6A026621;OE6A030193;OE6A030765;OE6A031215;OE6A038067;OE6A040340;OE6A043082;OE6A044694;OE6A051395;OE6A053059;OE6A053338;OE6A058810;OE6A064236;OE6A064311;OE6A068499;OE6A071097;OE6A072262;OE6A078792;OE6A083424;OE6A083647;OE6A084989;OE6A085183;OE6A090007;OE6A093836;OE6A097057;OE6A099218;OE6A099425;OE6…
PB.8809.7	OE6A001281;OE6A001481;OE6A001701;OE6A001970;OE6A002945;OE6A003230;OE6A005251;OE6A007191;OE6A007698;OE6A007988;OE6A008961;OE6A009966;OE6A010124;OE6A010506;OE6A013235;OE6A014347;OE6A014881;OE6A015237;OE6A015394;OE6A015609;OE6A016213;OE6A017063;OE6A017115;OE6A017389;OE6A017512;OE6A017680;OE6A018440;OE6A018799;OE6A019547;OE6A020106;OE6A020331;OE6A020998;OE6A022375;OE6A022490;OE6A023558;OE6A024124;OE6…
PB.7819.1	OE6A001936;OE6A004719;OE6A007539;OE6A010301;OE6A011719;OE6A012175;OE6A013404;OE6A014366;OE6A014511;OE6A015126;OE6A016309;OE6A017505;OE6A017756;OE6A022631;OE6A024591;OE6A028039;OE6A028785;OE6A030420;OE6A033080;OE6A034517;OE6A037453;OE6A038285;OE6A042112;OE6A043523;OE6A044074;OE6A045295;OE6A045771;OE6A046978;OE6A047051;OE6A047560;OE6A049943;OE6A051314;OE6A051432;OE6A053404;OE6A055675;OE6A058009;OE6…
PB.8361.1	OE6A000466;OE6A005213;OE6A005769;OE6A006175;OE6A026289;OE6A028627;OE6A029796;OE6A029906;OE6A030265;OE6A035215;OE6A038640;OE6A048813;OE6A051481;OE6A051503;OE6A074730;OE6A077092;OE6A078798;OE6A079601;OE6A079929;OE6A084514;OE6A086810;OE6A090627;OE6A091155;OE6A102631;OE6A103276;OE6A104176;OE6A106279;OE6A107068;OE6A109251;OE6A110043;OE6A110926;OE6A110948;OE6A113602;OE6A120538
PB.4619.1	OE6A000274;OE6A002866;OE6A007212;OE6A011324;OE6A019361;OE6A019640;OE6A020309;OE6A020564;OE6A022952;OE6A027508;OE6A032790;OE6A040654;OE6A040971;OE6A045206;OE6A049961;OE6A058021;OE6A077444;OE6A081438;OE6A092079;OE6A092331;OE6A092433;OE6A094734;OE6A097060;OE6A098636;OE6A101161;OE6A109221;OE6A114148;OE6A115136;OE6A120864;OE6A121693;PB.4619
PB.8278.1	OE6A004425;OE6A046996;OE6A065274;OE6A100099;OE6A102456;OE6A116110
PB.6733.1	OE6A001945;OE6A004298;OE6A010926;OE6A015926;OE6A016498;OE6A019536;OE6A020321;OE6A024474;OE6A052638;OE6A059792;OE6A062008;OE6A065920;OE6A070245;OE6A073928;OE6A078922;OE6A084386;OE6A090762;OE6A093638;OE6A095957;OE6A098663;OE6A105344;OE6A108815;OE6A113440;OE6A114707;OE6A115493;OE6A116624;OE6A120021;OE6A121958;PB.6733
PB.358.1	OE6A001368;OE6A001813;OE6A002312;OE6A002529;OE6A002793;OE6A003296;OE6A004025;OE6A004371;OE6A005591;OE6A005638;OE6A005799;OE6A007574;OE6A008832;OE6A009608;OE6A009675;OE6A010340;OE6A011525;OE6A012346;OE6A012382;OE6A012483;OE6A012883;OE6A013415;OE6A015262;OE6A016704;OE6A018232;OE6A018577;OE6A019012;OE6A019198;OE6A020084;OE6A021428;OE6A024326;OE6A024652;OE6A025205;OE6A028735;OE6A028959;OE6A030428;OE6…
PB.5186.1	OE6A003443;OE6A006679;OE6A007745;OE6A020621;OE6A023297;OE6A025338;OE6A030490;OE6A040725;OE6A044117;OE6A065216;OE6A066411;OE6A068966;OE6A078415;OE6A079556;OE6A098878;OE6A105131;OE6A115265;OE6A120279
PB.3382.1	OE6A000116;OE6A000133;OE6A001354;OE6A001984;OE6A003289;OE6A003295;OE6A003309;OE6A005107;OE6A005555;OE6A006463;OE6A008279;OE6A008704;OE6A009366;OE6A009655;OE6A009683;OE6A010009;OE6A010025;OE6A011087;OE6A013644;OE6A014364;OE6A014477;OE6A014778;OE6A019963;OE6A020814;OE6A021066;OE6A021320;OE6A022535;OE6A022623;OE6A022768;OE6A023138;OE6A024194;OE6A024517;OE6A026658;OE6A027986;OE6A028144;OE6A028742;OE6…
PB.2424.3	OE6A001514;OE6A005056;OE6A008661;OE6A009123;OE6A018650;OE6A025377;OE6A027603;OE6A031498;OE6A037697;OE6A046919;OE6A051692;OE6A053700;OE6A058513;OE6A060804;OE6A065465;OE6A081083;OE6A083860;OE6A087156;OE6A087313;OE6A088803;OE6A097078;OE6A104327;OE6A106532;OE6A106849;OE6A106975;OE6A110958
PB.9554.1	OE6A000070;OE6A000105;OE6A000132;OE6A000180;OE6A000298;OE6A000852;OE6A000919;OE6A001132;OE6A001212;OE6A001220;OE6A001542;OE6A001691;OE6A001718;OE6A001859;OE6A001915;OE6A001918;OE6A001964;OE6A002280;OE6A002324;OE6A002385;OE6A002387;OE6A002429;OE6A002476;OE6A002482;OE6A002492;OE6A002510;OE6A002738;OE6A002849;OE6A003071;OE6A003331;OE6A003341;OE6A003345;OE6A003423;OE6A003502;OE6A003631;OE6A003805;OE6…
PB.2884.1	OE6A015605;OE6A016870;OE6A016993;OE6A026650;OE6A033387;OE6A036768;OE6A040256;OE6A040861;OE6A057931;OE6A066973;OE6A071734;OE6A081521;OE6A085070;OE6A092306;OE6A094310;OE6A098951;OE6A099013;OE6A106147;OE6A106308;OE6A109413;OE6A115548;OE6A115895;OE6A116042;OE6A121835
PB.9630.1	OE6A000609;OE6A001036;OE6A001400;OE6A001504;OE6A002108;OE6A002594;OE6A003316;OE6A003381;OE6A003968;OE6A004088;OE6A005415;OE6A005505;OE6A005757;OE6A007166;OE6A007761;OE6A007771;OE6A008819;OE6A009302;OE6A010021;OE6A010841;OE6A011712;OE6A012647;OE6A013449;OE6A015059;OE6A017441;OE6A017710;OE6A018342;OE6A018761;OE6A019379;OE6A020186;OE6A020650;OE6A020944;OE6A021725;OE6A022901;OE6A023420;OE6A024042;OE6…
PB.11726.1	OE6A002891;OE6A003770;OE6A004183;OE6A004254;OE6A005624;OE6A006869;OE6A011720;OE6A013188;OE6A013575;OE6A014513;OE6A014759;OE6A016669;OE6A017322;OE6A020518;OE6A020639;OE6A020794;OE6A023622;OE6A024247;OE6A024387;OE6A024812;OE6A025940;OE6A027372;OE6A030310;OE6A031451;OE6A032574;OE6A033174;OE6A033471;OE6A033810;OE6A034042;OE6A036159;OE6A039395;OE6A046798;OE6A047397;OE6A048267;OE6A048613;OE6A049090;OE6…
PB.3920.1	OE6A000389;OE6A000977;OE6A001863;OE6A001893;OE6A001959;OE6A002968;OE6A003020;OE6A003420;OE6A003564;OE6A004825;OE6A004862;OE6A005788;OE6A005842;OE6A006229;OE6A006332;OE6A006455;OE6A006559;OE6A007163;OE6A007199;OE6A007810;OE6A008137;OE6A008348;OE6A008629;OE6A009213;OE6A009857;OE6A009998;OE6A010071;OE6A010231;OE6A010266;OE6A010402;OE6A011145;OE6A011941;OE6A012055;OE6A013043;OE6A013570;OE6A013804;OE6…
PB.6942.1	OE6A000047;OE6A000080;OE6A000100;OE6A000105;OE6A000160;OE6A000196;OE6A000228;OE6A000231;OE6A000287;OE6A000322;OE6A000351;OE6A000378;OE6A000396;OE6A000520;OE6A000537;OE6A000563;OE6A000644;OE6A000781;OE6A000844;OE6A000894;OE6A000919;OE6A001012;OE6A001100;OE6A001196;OE6A001317;OE6A001326;OE6A001383;OE6A001435;OE6A001533;OE6A001558;OE6A001691;OE6A001747;OE6A001839;OE6A001916;OE6A002144;OE6A002156;OE6…
PB.5000.2	OE6A002504;OE6A016576;OE6A025255;OE6A047026;OE6A052851;OE6A062067;OE6A064122;OE6A066479;OE6A074806;OE6A075707;OE6A113015
PB.11854.3	OE6A001211;OE6A001708;OE6A002862;OE6A003437;OE6A003690;OE6A004421;OE6A009959;OE6A012125;OE6A012147;OE6A016576;OE6A019327;OE6A019595;OE6A019723;OE6A020633;OE6A024979;OE6A026639;OE6A027716;OE6A030193;OE6A030466;OE6A031215;OE6A032477;OE6A033203;OE6A035617;OE6A038304;OE6A038514;OE6A039152;OE6A039663;OE6A039937;OE6A042385;OE6A043745;OE6A044131;OE6A044476;OE6A047760;OE6A048996;OE6A049914;OE6A051576;OE6…
PB.3599.1	OE6A002219;OE6A004486;OE6A017659;OE6A039583;OE6A042972;OE6A104433;OE6A119851
PB.8120.1	OE6A000209;OE6A000266;OE6A000358;OE6A000405;OE6A000676;OE6A001462;OE6A001488;OE6A001581;OE6A002302;OE6A002451;OE6A002525;OE6A003007;OE6A003047;OE6A003657;OE6A004074;OE6A004133;OE6A004366;OE6A005161;OE6A005481;OE6A005608;OE6A005762;OE6A005782;OE6A006106;OE6A006492;OE6A006693;OE6A006716;OE6A006898;OE6A007009;OE6A007255;OE6A007622;OE6A007842;OE6A007856;OE6A008449;OE6A008625;OE6A008860;OE6A009224;OE6…
PB.4660.1	OE6A003568;OE6A005236;OE6A011430;OE6A018456;OE6A018641;OE6A020007;OE6A021525;OE6A023157;OE6A024451;OE6A024823;OE6A028552;OE6A031621;OE6A032409;OE6A033373;OE6A036019;OE6A039471;OE6A040387;OE6A042296;OE6A043912;OE6A045501;OE6A049497;OE6A050952;OE6A052570;OE6A055068;OE6A058219;OE6A059248;OE6A062558;OE6A065174;OE6A065504;OE6A071606;OE6A075789;OE6A076594;OE6A076793;OE6A077130;OE6A080298;OE6A084540;OE6…
PB.9925.1	OE6A000772;OE6A001368;OE6A001397;OE6A001630;OE6A001799;OE6A001984;OE6A002003;OE6A002009;OE6A002529;OE6A002865;OE6A003036;OE6A003397;OE6A003448;OE6A003918;OE6A003968;OE6A004025;OE6A004218;OE6A004372;OE6A004748;OE6A004763;OE6A004801;OE6A004984;OE6A005012;OE6A005105;OE6A005155;OE6A005302;OE6A005520;OE6A005555;OE6A005638;OE6A005720;OE6A006096;OE6A006256;OE6A006398;OE6A006810;OE6A006833;OE6A007574;OE6…
PB.8424.3	OE6A002128;OE6A004074;OE6A011363;OE6A015407;OE6A015810;OE6A023616;OE6A024565;OE6A025364;OE6A025733;OE6A026294;OE6A026324;OE6A028047;OE6A029930;OE6A030938;OE6A031361;OE6A032124;OE6A032620;OE6A033815;OE6A034727;OE6A038485;OE6A040308;OE6A040723;OE6A045151;OE6A046502;OE6A046509;OE6A046734;OE6A047368;OE6A047943;OE6A049858;OE6A052630;OE6A053023;OE6A054770;OE6A056190;OE6A058667;OE6A061245;OE6A061946;OE6…
PB.1329.1	OE6A000412;OE6A000939;OE6A001241;OE6A003839;OE6A004909;OE6A005102;OE6A005701;OE6A006352;OE6A006552;OE6A007281;OE6A007806;OE6A009055;OE6A009462;OE6A010086;OE6A010683;OE6A011137;OE6A011748;OE6A011822;OE6A013625;OE6A014050;OE6A015009;OE6A015022;OE6A015398;OE6A016716;OE6A016936;OE6A017348;OE6A018252;OE6A018321;OE6A019295;OE6A020656;OE6A021802;OE6A021953;OE6A022777;OE6A023420;OE6A024240;OE6A026338;OE6…
PB.5370.1	OE6A000042;OE6A000241;OE6A001491;OE6A004609;OE6A005793;OE6A007970;OE6A008617;OE6A008826;OE6A015144;OE6A015794;OE6A017247;OE6A018193;OE6A020313;OE6A020315;OE6A027080;OE6A027952;OE6A029883;OE6A031230;OE6A036680;OE6A037200;OE6A037622;OE6A037966;OE6A040520;OE6A040593;OE6A042949;OE6A044161;OE6A050767;OE6A055568;OE6A055765;OE6A056337;OE6A057019;OE6A057379;OE6A058595;OE6A059140;OE6A062265;OE6A062681;OE6…
PB.10711.1	OE6A002046;OE6A003629;OE6A005781;OE6A006600;OE6A010142;OE6A010955;OE6A012684;OE6A012921;OE6A013177;OE6A015274;OE6A025665;OE6A025723;OE6A036361;OE6A036625;OE6A038394;OE6A040520;OE6A041959;OE6A046551;OE6A046673;OE6A047843;OE6A049002;OE6A049587;OE6A050236;OE6A051170;OE6A053284;OE6A053686;OE6A057176;OE6A062118;OE6A062681;OE6A062964;OE6A066331;OE6A066563;OE6A067048;OE6A070213;OE6A072000;OE6A074408;OE6…
PB.2884.4	OE6A001944;OE6A004730;OE6A006105;OE6A006519;OE6A007377;OE6A010036;OE6A013674;OE6A014012;OE6A014898;OE6A016870;OE6A016993;OE6A022447;OE6A022585;OE6A025269;OE6A027791;OE6A027950;OE6A029710;OE6A036768;OE6A037138;OE6A038115;OE6A038435;OE6A041245;OE6A041517;OE6A043237;OE6A043874;OE6A045664;OE6A047760;OE6A048672;OE6A049122;OE6A051012;OE6A051773;OE6A054549;OE6A056927;OE6A058929;OE6A062304;OE6A062823;OE6…
PB.9761.9	OE6A001074;OE6A003575;OE6A012374;OE6A049999;OE6A052711;OE6A057071;OE6A066438;OE6A075005;OE6A075806;OE6A089872;OE6A112912;OE6A114582;OE6A121216
PB.10783.1	OE6A006362;OE6A007576;OE6A014247;OE6A021833;OE6A022309;OE6A026570;OE6A027608;OE6A028780;OE6A030704;OE6A031635;OE6A033810;OE6A037284;OE6A037446;OE6A041022;OE6A045816;OE6A047749;OE6A047991;OE6A049638;OE6A050710;OE6A052549;OE6A052571;OE6A053008;OE6A056796;OE6A061233;OE6A063777;OE6A064973;OE6A069602;OE6A072595;OE6A076035;OE6A076718;OE6A077557;OE6A079175;OE6A080308;OE6A084377;OE6A087264;OE6A087742;OE6…
PB.5092.1	OE6A005217;OE6A007976;OE6A016433;OE6A016457;OE6A020366;OE6A022685;OE6A029409;OE6A053216;OE6A056860;OE6A068347;OE6A070353;OE6A071391;OE6A072477;OE6A076233;OE6A078112;OE6A082661;OE6A086486;OE6A091655;OE6A093551;OE6A094234;OE6A120727
PB.5006.1	OE6A018588;OE6A026810;OE6A037039;OE6A048169;OE6A062082;OE6A066326;OE6A067104;OE6A075573;OE6A089552;OE6A089679;OE6A092640;OE6A112669;OE6A113087
PB.7603.2	OE6A011660;OE6A014026;OE6A014278;OE6A015844;OE6A016315;OE6A016525;OE6A016665;OE6A023213;OE6A027896;OE6A030481;OE6A037187;OE6A042669;OE6A045320;OE6A059128;OE6A060879;OE6A066443;OE6A071403;OE6A082052;OE6A083004;OE6A088356;OE6A089755;OE6A097019;OE6A098929;OE6A100696;OE6A106320;OE6A109257
PB.12849.1	OE6A000736;OE6A001484;OE6A002100;OE6A002968;OE6A003675;OE6A004254;OE6A005131;OE6A006396;OE6A007081;OE6A007365;OE6A008727;OE6A009350;OE6A009906;OE6A011517;OE6A011711;OE6A012408;OE6A012880;OE6A013441;OE6A015411;OE6A015716;OE6A016097;OE6A016277;OE6A016305;OE6A018360;OE6A018640;OE6A019395;OE6A020639;OE6A021498;OE6A021965;OE6A022096;OE6A022661;OE6A023428;OE6A023972;OE6A026675;OE6A027067;OE6A027234;OE6…
PB.534.3	OE6A000377;OE6A000542;OE6A001673;OE6A002224;OE6A002850;OE6A004058;OE6A004540;OE6A005161;OE6A006199;OE6A007081;OE6A008443;OE6A009096;OE6A009583;OE6A010676;OE6A011623;OE6A012640;OE6A012669;OE6A012826;OE6A012941;OE6A012973;OE6A013156;OE6A013247;OE6A013595;OE6A013899;OE6A014942;OE6A015293;OE6A017831;OE6A017996;OE6A018437;OE6A019192;OE6A022054;OE6A023268;OE6A025371;OE6A025940;OE6A026264;OE6A026582;OE6…
PB.80.1	OE6A000047;OE6A000070;OE6A000080;OE6A000105;OE6A000132;OE6A000180;OE6A000271;OE6A000287;OE6A000298;OE6A000322;OE6A000333;OE6A000460;OE6A000513;OE6A000537;OE6A000563;OE6A000644;OE6A000781;OE6A000844;OE6A000894;OE6A000919;OE6A001012;OE6A001132;OE6A001178;OE6A001196;OE6A001220;OE6A001317;OE6A001326;OE6A001397;OE6A001489;OE6A001533;OE6A001575;OE6A001630;OE6A001691;OE6A001712;OE6A001747;OE6A001915;OE6…
PB.245.1	OE6A005788;OE6A008521;OE6A011314;OE6A013007;OE6A014897;OE6A017250;OE6A017505;OE6A022157;OE6A022927;OE6A028666;OE6A034700;OE6A036312;OE6A038231;OE6A042144;OE6A042203;OE6A046978;OE6A051547;OE6A051669;OE6A058319;OE6A060033;OE6A060807;OE6A063938;OE6A064146;OE6A064890;OE6A067267;OE6A071941;OE6A072120;OE6A076335;OE6A079290;OE6A086353;OE6A088126;OE6A092038;OE6A103481;OE6A105485;OE6A105947;OE6A112525;OE6…
PB.1188.7	OE6A000070;OE6A000105;OE6A000180;OE6A000196;OE6A000287;OE6A000298;OE6A000301;OE6A000413;OE6A000460;OE6A000513;OE6A000537;OE6A000894;OE6A000919;OE6A001124;OE6A001178;OE6A001317;OE6A001429;OE6A001635;OE6A001691;OE6A001706;OE6A001747;OE6A001839;OE6A001915;OE6A001918;OE6A002023;OE6A002185;OE6A002217;OE6A002280;OE6A002476;OE6A002510;OE6A002534;OE6A002573;OE6A002677;OE6A002689;OE6A002990;OE6A003091;OE6…
PB.11300.1	OE6A000814;OE6A000828;OE6A001200;OE6A001851;OE6A002455;OE6A004109;OE6A004579;OE6A011550;OE6A013409;OE6A016378;OE6A020814;OE6A021314;OE6A021685;OE6A021785;OE6A025399;OE6A025790;OE6A029216;OE6A032707;OE6A035012;OE6A036955;OE6A037751;OE6A038695;OE6A039580;OE6A042632;OE6A042694;OE6A043110;OE6A043682;OE6A044335;OE6A044795;OE6A044845;OE6A045502;OE6A047275;OE6A048474;OE6A051735;OE6A052626;OE6A055729;OE6…
PB.11191.5	OE6A000279;OE6A000759;OE6A000933;OE6A001151;OE6A001848;OE6A002060;OE6A002151;OE6A002684;OE6A003290;OE6A003708;OE6A005329;OE6A006195;OE6A006235;OE6A006270;OE6A006352;OE6A006633;OE6A007501;OE6A007515;OE6A007559;OE6A008435;OE6A008583;OE6A009380;OE6A009688;OE6A009692;OE6A010086;OE6A012076;OE6A013813;OE6A014709;OE6A015065;OE6A015203;OE6A016099;OE6A017853;OE6A018756;OE6A019143;OE6A019164;OE6A019166;OE6…
PB.11361.1	OE6A002309;OE6A002553;OE6A003378;OE6A006201;OE6A006404;OE6A006536;OE6A006604;OE6A006662;OE6A007255;OE6A007454;OE6A007882;OE6A010715;OE6A011053;OE6A011549;OE6A011997;OE6A013838;OE6A015028;OE6A015438;OE6A015818;OE6A016135;OE6A016298;OE6A016584;OE6A017342;OE6A017610;OE6A017801;OE6A018501;OE6A018574;OE6A018608;OE6A019302;OE6A020012;OE6A020563;OE6A020740;OE6A021079;OE6A021209;OE6A021265;OE6A021327;OE6…
PB.12404.1	OE6A000102;OE6A000229;OE6A000406;OE6A000927;OE6A001101;OE6A001432;OE6A001633;OE6A002442;OE6A002772;OE6A002874;OE6A003195;OE6A003959;OE6A003996;OE6A004058;OE6A004254;OE6A004411;OE6A004419;OE6A004509;OE6A004549;OE6A004663;OE6A004953;OE6A005196;OE6A005201;OE6A005300;OE6A005662;OE6A005803;OE6A005850;OE6A005875;OE6A006139;OE6A006265;OE6A006330;OE6A006555;OE6A006912;OE6A007052;OE6A007081;OE6A007762;OE6…
PB.6242.4	OE6A001033;OE6A003604;OE6A004166;OE6A005356;OE6A010607;OE6A014620;OE6A020367;OE6A025127;OE6A029797;OE6A032595;OE6A035857;OE6A039074;OE6A041497;OE6A042359;OE6A046155;OE6A046878;OE6A050342;OE6A050634;OE6A051443;OE6A056338;OE6A063956;OE6A069268;OE6A070913;OE6A071886;OE6A072980;OE6A081200;OE6A083330;OE6A084984;OE6A095728;OE6A097182;OE6A102500;OE6A105953;OE6A106054;OE6A107871;OE6A108798;OE6A110767;OE6…
PB.898.1	OE6A001314;OE6A002462;OE6A004405;OE6A005565;OE6A005943;OE6A006694;OE6A009008;OE6A009859;OE6A010211;OE6A010375;OE6A011332;OE6A011721;OE6A013363;OE6A014667;OE6A016267;OE6A017317;OE6A017524;OE6A019498;OE6A020593;OE6A020814;OE6A021292;OE6A023779;OE6A025859;OE6A025909;OE6A027159;OE6A027166;OE6A027773;OE6A028070;OE6A028133;OE6A029656;OE6A030625;OE6A032380;OE6A033297;OE6A037360;OE6A037535;OE6A038736;OE6…
PB.10071.1	OE6A000342;OE6A000721;OE6A002594;OE6A002962;OE6A003979;OE6A004439;OE6A009011;OE6A009638;OE6A012225;OE6A013980;OE6A014636;OE6A018186;OE6A018714;OE6A020169;OE6A021314;OE6A021885;OE6A022057;OE6A024262;OE6A024993;OE6A026208;OE6A029677;OE6A030223;OE6A031502;OE6A032148;OE6A032472;OE6A032821;OE6A033774;OE6A033837;OE6A036532;OE6A037535;OE6A038058;OE6A044913;OE6A047711;OE6A055755;OE6A057634;OE6A058188;OE6…
PB.2194.3	OE6A001658;OE6A014953;OE6A016925;OE6A017365;OE6A020213;OE6A021501;OE6A033219;OE6A033917;OE6A036381;OE6A039437;OE6A042975;OE6A046250;OE6A047024;OE6A050420;OE6A053327;OE6A057137;OE6A057900;OE6A059334;OE6A060488;OE6A063698;OE6A067771;OE6A075722;OE6A080443;OE6A082386;OE6A082554;OE6A084763;OE6A085414;OE6A088702;OE6A095483;OE6A103648;OE6A103785;OE6A107557.1;OE6A111132;OE6A113330;OE6A116480;OE6A116579;O…
PB.8809.8	OE6A021674;OE6A036490;OE6A039309;OE6A046117;OE6A051080;OE6A057353;OE6A070779;OE6A072582;OE6A090491;OE6A097239;OE6A099560;OE6A116501;OE6A117110;OE6A118715;OE6A120797
PB.6461.1	OE6A000014;OE6A000396;OE6A000405;OE6A000520;OE6A000947;OE6A001394;OE6A001435;OE6A001488;OE6A001558;OE6A001581;OE6A001681;OE6A002003;OE6A002264;OE6A002519;OE6A002562;OE6A002694;OE6A002987;OE6A003129;OE6A003288;OE6A003324;OE6A003335;OE6A003497;OE6A003510;OE6A003673;OE6A003827;OE6A003914;OE6A004017;OE6A004046;OE6A004230;OE6A004365;OE6A004451;OE6A004458;OE6A004701;OE6A004726;OE6A004808;OE6A004839;OE6…
PB.3858.1	OE6A003482;OE6A013311;OE6A017554;OE6A020954;OE6A022049;OE6A043834;OE6A045813;OE6A054568;OE6A063840;OE6A066490;OE6A072046;OE6A076953;OE6A077536;OE6A077728;OE6A081468;OE6A085767;OE6A099098;OE6A115967;OE6A118107;PB.1744;PB.3858
PB.6693.1	OE6A000332;OE6A002774;OE6A003213;OE6A007033;OE6A008507;OE6A010040;OE6A014373;OE6A016641;OE6A018217;OE6A020555;OE6A021201;OE6A027103;OE6A031324;OE6A033956;OE6A035356;OE6A035511;OE6A036354;OE6A037677;OE6A039569;OE6A039863;OE6A039972;OE6A040864;OE6A042292;OE6A047781;OE6A048029;OE6A050638;OE6A052065;OE6A057492;OE6A063744;OE6A066470;OE6A068520;OE6A069575;OE6A069695;OE6A069741;OE6A072371;OE6A077038;OE6…
PB.11093.1	OE6A000209;OE6A000271;OE6A000525;OE6A000581;OE6A000641;OE6A000778;OE6A001081;OE6A001100;OE6A001115;OE6A001203;OE6A001248;OE6A001314;OE6A001415;OE6A001552;OE6A001681;OE6A001712;OE6A001861;OE6A001867;OE6A002008;OE6A002079;OE6A002142;OE6A002197;OE6A002213;OE6A002297;OE6A002368;OE6A002436;OE6A002608;OE6A002739;OE6A002921;OE6A003041;OE6A003129;OE6A003143;OE6A003343;OE6A003455;OE6A003595;OE6A003748;OE6…
PB.6267.1	OE6A012147;OE6A021544;OE6A026090;OE6A029380;OE6A035911;OE6A048922;OE6A065309;OE6A069499;OE6A084767;OE6A089016;OE6A093426;OE6A095295;OE6A105103;OE6A105230;OE6A113122;OE6A120010;PB.1453;PB.247;PB.6267
PB.10764.2	OE6A007377;OE6A011442;OE6A015791;OE6A057321;OE6A061207;OE6A066590;OE6A071693;OE6A091680;OE6A102303;OE6A116663
PB.1837.3	OE6A000543;OE6A000728;OE6A000825;OE6A001429;OE6A001638;OE6A003069;OE6A004004;OE6A004110;OE6A004943;OE6A005271;OE6A005574;OE6A005580;OE6A007594;OE6A008126;OE6A009462;OE6A009653;OE6A009814;OE6A011335;OE6A012024;OE6A012117;OE6A012372;OE6A014197;OE6A015441;OE6A015961;OE6A016632;OE6A016716;OE6A016995;OE6A016998;OE6A017943;OE6A018742;OE6A018849;OE6A019791;OE6A020115;OE6A021629;OE6A022123;OE6A023079;OE6…
PB.2884.2	OE6A001647;OE6A004347;OE6A005565;OE6A006363;OE6A006549;OE6A006716;OE6A006914;OE6A007289;OE6A007856;OE6A008434;OE6A009668;OE6A010346;OE6A011157;OE6A014667;OE6A016014;OE6A016268;OE6A016584;OE6A016870;OE6A016993;OE6A017089;OE6A018866;OE6A019014;OE6A019290;OE6A020793;OE6A022585;OE6A023312;OE6A023640;OE6A025859;OE6A026731;OE6A026950;OE6A026985;OE6A027022;OE6A027343;OE6A028070;OE6A028133;OE6A029185;OE6…
PB.8367.1	OE6A000070;OE6A000180;OE6A000196;OE6A000203;OE6A000231;OE6A000337;OE6A000376;OE6A000378;OE6A000563;OE6A000646;OE6A000872;OE6A001162;OE6A001230;OE6A002405;OE6A002476;OE6A002482;OE6A002499;OE6A003027;OE6A003062;OE6A003341;OE6A003538;OE6A003556;OE6A003728;OE6A004298;OE6A004428;OE6A004786;OE6A005118;OE6A005134;OE6A005741;OE6A005812;OE6A005984;OE6A006048;OE6A006337;OE6A006431;OE6A006943;OE6A007710;OE6…
PB.3486.1	OE6A000628;OE6A000829;OE6A001258;OE6A003130;OE6A005348;OE6A006192;OE6A006221;OE6A008373;OE6A008524;OE6A010640;OE6A011418;OE6A012474;OE6A013964;OE6A014822;OE6A015533;OE6A016436;OE6A016521;OE6A017762;OE6A018139;OE6A018512;OE6A019240;OE6A020256;OE6A020527;OE6A021171;OE6A021574;OE6A021687;OE6A021794;OE6A022352;OE6A024412;OE6A025798;OE6A025885;OE6A026556;OE6A028343;OE6A028872;OE6A029564;OE6A029633;OE6…
PB.4299.2	OE6A012097;OE6A087199;OE6A096706;OE6A106535
PB.4100.1	OE6A000047;OE6A000228;OE6A000271;OE6A000287;OE6A000333;OE6A000412;OE6A000444;OE6A000460;OE6A000520;OE6A000537;OE6A000563;OE6A000644;OE6A000781;OE6A000844;OE6A001012;OE6A001080;OE6A001100;OE6A001115;OE6A001132;OE6A001178;OE6A001317;OE6A001320;OE6A001326;OE6A001397;OE6A001498;OE6A001630;OE6A001697;OE6A001747;OE6A001916;OE6A002023;OE6A002079;OE6A002142;OE6A002144;OE6A002156;OE6A002217;OE6A002280;OE6…
PB.8366.4	OE6A000030;OE6A000167;OE6A000203;OE6A000730;OE6A000897;OE6A001000;OE6A001198;OE6A001754;OE6A001809;OE6A001854;OE6A002906;OE6A003070;OE6A003240;OE6A003441;OE6A004081;OE6A004428;OE6A004810;OE6A005226;OE6A005314;OE6A005433;OE6A005570;OE6A005588;OE6A005622;OE6A005694;OE6A005743;OE6A005765;OE6A006275;OE6A006558;OE6A006923;OE6A007319;OE6A007355;OE6A007424;OE6A008041;OE6A008553;OE6A008846;OE6A008888;OE6…
PB.9227.1	OE6A000167;OE6A000203;OE6A000229;OE6A000231;OE6A000337;OE6A000375;OE6A000376;OE6A000621;OE6A000646;OE6A000872;OE6A000892;OE6A000995;OE6A001149;OE6A001252;OE6A001318;OE6A001484;OE6A001542;OE6A001854;OE6A002009;OE6A002285;OE6A002324;OE6A002378;OE6A002471;OE6A002476;OE6A002482;OE6A002753;OE6A002800;OE6A002906;OE6A003019;OE6A003027;OE6A003130;OE6A003313;OE6A003373;OE6A003439;OE6A003441;OE6A003576;OE6…
PB.12972.1	OE6A000164;OE6A000361;OE6A000983;OE6A001738;OE6A001785;OE6A001876;OE6A001942;OE6A002468;OE6A002887;OE6A002898;OE6A002908;OE6A003147;OE6A003512;OE6A003609;OE6A004571;OE6A005218;OE6A005601;OE6A005666;OE6A005895;OE6A006306;OE6A006678;OE6A007177;OE6A008760;OE6A008778;OE6A009707;OE6A010084;OE6A010489;OE6A010927;OE6A011073;OE6A011119;OE6A011166;OE6A011236;OE6A011491;OE6A011535;OE6A011675;OE6A011676;OE6…
PB.3728.1	OE6A000586;OE6A001040;OE6A001288;OE6A002876;OE6A003717;OE6A005592;OE6A005650;OE6A006324;OE6A006906;OE6A007017;OE6A007543;OE6A008626;OE6A009074;OE6A009345;OE6A011753;OE6A011772;OE6A012151;OE6A012277;OE6A012628;OE6A012743;OE6A013531;OE6A014210;OE6A014532;OE6A015524;OE6A015792;OE6A015812;OE6A015972;OE6A016364;OE6A016501;OE6A016628;OE6A016676;OE6A017345;OE6A017560;OE6A018356;OE6A019859;OE6A019936;OE6…
PB.6218.1	OE6A000284;OE6A000560;OE6A000676;OE6A000853;OE6A000908;OE6A001097;OE6A001378;OE6A001481;OE6A001538;OE6A002474;OE6A002626;OE6A003122;OE6A003378;OE6A003474;OE6A004133;OE6A004500;OE6A004528;OE6A004677;OE6A005213;OE6A005430;OE6A005608;OE6A005782;OE6A005827;OE6A005927;OE6A006106;OE6A006364;OE6A006716;OE6A007009;OE6A007176;OE6A007191;OE6A007411;OE6A007422;OE6A007472;OE6A007698;OE6A008449;OE6A008530;OE6…
PB.11205.1	OE6A000849;OE6A000908;OE6A001097;OE6A003513;OE6A005329;OE6A005702;OE6A006106;OE6A007622;OE6A009234;OE6A009275;OE6A009357;OE6A010212;OE6A010479;OE6A010697;OE6A012046;OE6A012126;OE6A013477;OE6A014027;OE6A014328;OE6A016865;OE6A017427;OE6A019946;OE6A021452;OE6A021623;OE6A021706;OE6A022504;OE6A023574;OE6A024963;OE6A025000;OE6A025585;OE6A025645;OE6A025664;OE6A026588;OE6A027173;OE6A028148;OE6A028352;OE6…
PB.2884.3	OE6A005909;OE6A006945;OE6A008412;OE6A015133;OE6A016870;OE6A016993;OE6A020442;OE6A022109;OE6A036768;OE6A038043;OE6A044795;OE6A044802;OE6A048344;OE6A058027;OE6A065487;OE6A071411;OE6A075386;OE6A075799;OE6A083748;OE6A086434;OE6A089729;OE6A092837;OE6A097096;OE6A101422;OE6A106044;OE6A106308;OE6A108389;OE6A109363;OE6A109413;OE6A113768;OE6A115548;OE6A115895;OE6A116042;OE6A118318;OE6A121835;PB.5709
PB.4913.1	OE6A004411;OE6A004537;OE6A005038;OE6A018329;OE6A037541;OE6A078886;OE6A088295;OE6A098381;OE6A101390;OE6A108967;OE6A119667;PB.4301;PB.4913
PB.9550.2	OE6A002515;OE6A007165;OE6A007303;OE6A012415;OE6A015083;OE6A024668;OE6A025527;OE6A028434;OE6A030127;OE6A032033;OE6A033258;OE6A035095;OE6A039739;OE6A041090;OE6A042677;OE6A042962;OE6A044668;OE6A047183;OE6A047471;OE6A049598;OE6A050859;OE6A052700;OE6A054407;OE6A055649;OE6A056750;OE6A057148;OE6A057321;OE6A059514;OE6A060396;OE6A061266;OE6A062768;OE6A069102;OE6A069564;OE6A070081;OE6A078889;OE6A081339;OE6…
PB.8366.2	OE6A000030;OE6A000167;OE6A000203;OE6A000375;OE6A000562;OE6A000621;OE6A000730;OE6A000897;OE6A001000;OE6A001198;OE6A001200;OE6A001252;OE6A001542;OE6A001851;OE6A001854;OE6A002009;OE6A002285;OE6A002303;OE6A002324;OE6A002378;OE6A002471;OE6A002518;OE6A002753;OE6A002906;OE6A003130;OE6A003240;OE6A003313;OE6A003373;OE6A003430;OE6A003441;OE6A003603;OE6A003699;OE6A003769;OE6A003873;OE6A003975;OE6A003994;OE6…
PB.8366.3	OE6A000897;OE6A001267;OE6A005743;OE6A011387;OE6A013496;OE6A024821;OE6A025785;OE6A026342;OE6A026711;OE6A028169;OE6A028616;OE6A032004;OE6A036718;OE6A040878;OE6A042066;OE6A047466;OE6A080493;OE6A083018;OE6A084749;OE6A086962;OE6A088092;OE6A092597;OE6A095210;OE6A107246;OE6A110794;OE6A114109;OE6A116035;OE6A119264;OE6A119429;OE6A119723;OE6A120598
PB.8809.4	OE6A000096;OE6A000445;OE6A001040;OE6A001120;OE6A001640;OE6A001711;OE6A001732;OE6A001748;OE6A001894;OE6A002489;OE6A003138;OE6A004140;OE6A004169;OE6A004453;OE6A004671;OE6A005025;OE6A005874;OE6A006710;OE6A006771;OE6A007208;OE6A009069;OE6A009208;OE6A010062;OE6A010425;OE6A010456;OE6A010807;OE6A010850;OE6A011198;OE6A011276;OE6A011674;OE6A012314;OE6A012374;OE6A012389;OE6A012735;OE6A013394;OE6A013580;OE6…
PB.5833.1	OE6A000259;OE6A000436;OE6A001129;OE6A002906;OE6A002917;OE6A003461;OE6A005960;OE6A006275;OE6A006412;OE6A007387;OE6A008553;OE6A009352;OE6A009439;OE6A010762;OE6A010794;OE6A011003;OE6A012189;OE6A012934;OE6A014566;OE6A014691;OE6A016922;OE6A019029;OE6A020642;OE6A021250;OE6A026503;OE6A032555;OE6A033555;OE6A035916;OE6A038000;OE6A038861;OE6A039388;OE6A039601;OE6A041892;OE6A041985;OE6A042271;OE6A043450;OE6…
PB.7372.1	OE6A001314;OE6A003520;OE6A004096;OE6A005549;OE6A006106;OE6A007471;OE6A012240;OE6A013363;OE6A013900;OE6A014328;OE6A017953;OE6A020764;OE6A021196;OE6A024515;OE6A024874;OE6A025000;OE6A025286;OE6A028723;OE6A029682;OE6A029719;OE6A034303;OE6A034524;OE6A034554;OE6A036274;OE6A037538;OE6A038736;OE6A041794;OE6A042561;OE6A045644;OE6A045968;OE6A047596;OE6A049541;OE6A049884;OE6A052152;OE6A053581;OE6A054718;OE6…
PB.10122.1	OE6A000829;OE6A000892;OE6A001519;OE6A002771;OE6A002800;OE6A003290;OE6A003895;OE6A004056;OE6A004479;OE6A004514;OE6A005537;OE6A006595;OE6A007981;OE6A008294;OE6A010101;OE6A010731;OE6A011527;OE6A011571;OE6A012404;OE6A013225;OE6A013596;OE6A013848;OE6A015668;OE6A015707;OE6A015988;OE6A016478;OE6A016521;OE6A016545;OE6A016613;OE6A017819;OE6A018405;OE6A018426;OE6A018512;OE6A018921;OE6A019447;OE6A020110;OE6…
PB.6382.1	OE6A000424;OE6A020278;OE6A020714;OE6A023489;OE6A027558;OE6A029662;OE6A030234;OE6A033616;OE6A041806;OE6A054845;OE6A059352;OE6A059422;OE6A066424;OE6A072775;OE6A074200;OE6A079803;OE6A080829;OE6A083595;OE6A095241;OE6A110632;OE6A112367;OE6A113738;OE6A116170
PB.7602.1	OE6A000247;OE6A000361;OE6A001876;OE6A003147;OE6A003890;OE6A005216;OE6A005591;OE6A006305;OE6A006782;OE6A008341;OE6A008890;OE6A009631;OE6A009837;OE6A010825;OE6A011633;OE6A012494;OE6A014087;OE6A014203;OE6A015477;OE6A017058;OE6A017239;OE6A017711;OE6A018920;OE6A019064;OE6A019499;OE6A020813;OE6A021360;OE6A022536;OE6A023098;OE6A023512;OE6A024065;OE6A027236;OE6A027392;OE6A027809;OE6A028167;OE6A028304;OE6…
PB.5506.2	OE6A002088;OE6A002628;OE6A011864;OE6A011964;OE6A014247;OE6A014532;OE6A015790;OE6A016511;OE6A021459;OE6A022039;OE6A023547;OE6A024187;OE6A026521;OE6A031953;OE6A032149;OE6A034014;OE6A035031;OE6A035142;OE6A038144;OE6A041942;OE6A042082;OE6A042763;OE6A045195;OE6A047073;OE6A050710;OE6A053385;OE6A053558;OE6A057741;OE6A059382;OE6A060883;OE6A061022;OE6A061087;OE6A067450;OE6A074307;OE6A074466;OE6A076920;OE6…
PB.3152.1	OE6A000026;OE6A000047;OE6A000070;OE6A000080;OE6A000132;OE6A000180;OE6A000287;OE6A000322;OE6A000333;OE6A000412;OE6A000444;OE6A000460;OE6A000537;OE6A000563;OE6A000644;OE6A000781;OE6A000844;OE6A001132;OE6A001178;OE6A001317;OE6A001326;OE6A001397;OE6A001536;OE6A001630;OE6A001712;OE6A001718;OE6A001915;OE6A001916;OE6A001918;OE6A002142;OE6A002144;OE6A002217;OE6A002280;OE6A002312;OE6A002319;OE6A002344;OE6…
PB.8521.1	OE6A001370;OE6A002029;OE6A002448;OE6A008665;OE6A009613;OE6A011097;OE6A013007;OE6A014258;OE6A014529;OE6A015040;OE6A015314;OE6A017756;OE6A019224;OE6A023391;OE6A024119;OE6A024931;OE6A027413;OE6A029374;OE6A030622;OE6A033193;OE6A036130;OE6A037941;OE6A037944;OE6A041126;OE6A045480;OE6A046815;OE6A047125;OE6A048542;OE6A048797;OE6A051213;OE6A054035;OE6A056603;OE6A056932;OE6A058381;OE6A058792;OE6A059724;OE6…
PB.8049.3	OE6A000806;OE6A001134;OE6A001241;OE6A002719;OE6A003170;OE6A003487;OE6A005129;OE6A006195;OE6A006352;OE6A006369;OE6A006552;OE6A007532;OE6A007599;OE6A007976;OE6A009273;OE6A009380;OE6A010086;OE6A012975;OE6A013309;OE6A013625;OE6A014264;OE6A014355;OE6A014763;OE6A015644;OE6A015999;OE6A016346;OE6A016991;OE6A019164;OE6A019873;OE6A020578;OE6A021365;OE6A021382;OE6A021473;OE6A021951;OE6A022869;OE6A022885;OE6…
PB.10925.1	OE6A001167;OE6A004750;OE6A013177;OE6A014820;OE6A017022;OE6A025723;OE6A027631;OE6A039826;OE6A041959;OE6A053890;OE6A066549;OE6A067048;OE6A075463;OE6A078616;OE6A083637;OE6A086498;OE6A087406;OE6A092027;OE6A101307;OE6A106276;OE6A116807;PB.10925
PB.5936.1	OE6A000560;OE6A000908;OE6A001097;OE6A001378;OE6A001481;OE6A001701;OE6A001970;OE6A003135;OE6A003230;OE6A004133;OE6A004677;OE6A005251;OE6A005430;OE6A005608;OE6A005827;OE6A005870;OE6A006106;OE6A007191;OE6A007698;OE6A008716;OE6A008757;OE6A009668;OE6A010124;OE6A010147;OE6A010479;OE6A010506;OE6A012407;OE6A012415;OE6A013284;OE6A013463;OE6A014830;OE6A015185;OE6A015237;OE6A015609;OE6A016213;OE6A016338;OE6…
PB.10461.1	OE6A000207;OE6A000775;OE6A003278;OE6A008424;OE6A009054;OE6A009886;OE6A010385;OE6A015790;OE6A016997;OE6A017936;OE6A021731;OE6A022390;OE6A023722;OE6A024256;OE6A024417;OE6A025364;OE6A026746;OE6A028047;OE6A028761;OE6A033815;OE6A034388;OE6A035933;OE6A036046;OE6A036296;OE6A038197;OE6A038404;OE6A038485;OE6A038638;OE6A038951;OE6A039912;OE6A040935;OE6A042027;OE6A046908;OE6A049858;OE6A053336;OE6A060379;OE6…
PB.11028.13	OE6A000298;OE6A000382;OE6A001439;OE6A001711;OE6A001959;OE6A002257;OE6A002429;OE6A002489;OE6A002806;OE6A003274;OE6A003345;OE6A003423;OE6A003859;OE6A004067;OE6A004510;OE6A004862;OE6A005811;OE6A005874;OE6A006438;OE6A006455;OE6A007163;OE6A007271;OE6A007810;OE6A007836;OE6A007975;OE6A008353;OE6A008629;OE6A008912;OE6A009387;OE6A009492;OE6A009852;OE6A009908;OE6A010231;OE6A010402;OE6A011198;OE6A011782;OE6…
PB.6374.1	OE6A000105;OE6A000271;OE6A000287;OE6A000463;OE6A000520;OE6A000537;OE6A000547;OE6A000691;OE6A000728;OE6A000736;OE6A000809;OE6A000825;OE6A000919;OE6A001080;OE6A001081;OE6A001083;OE6A001100;OE6A001115;OE6A001149;OE6A001178;OE6A001317;OE6A001383;OE6A001419;OE6A001435;OE6A001498;OE6A001581;OE6A001638;OE6A001650;OE6A001691;OE6A001697;OE6A001796;OE6A001916;OE6A001918;OE6A001979;OE6A002003;OE6A002023;OE6…
PB.8366.1	OE6A000897;OE6A001048;OE6A002015;OE6A003494;OE6A005671;OE6A005743;OE6A009171;OE6A011814;OE6A011886;OE6A012491;OE6A013031;OE6A013564;OE6A013591;OE6A015800;OE6A015963;OE6A016233;OE6A019297;OE6A020580;OE6A020795;OE6A021359;OE6A023663;OE6A024174;OE6A024597;OE6A026712;OE6A028169;OE6A030029;OE6A030969;OE6A031619;OE6A032004;OE6A033294;OE6A033957;OE6A035533;OE6A035772;OE6A036288;OE6A036718;OE6A037877;OE6…
PB.1127.1	OE6A009575;OE6A012594;OE6A018282;OE6A027730;OE6A047026;OE6A047254;OE6A052073;OE6A058223;OE6A058390;OE6A069126;OE6A072137;OE6A081700;OE6A083608;OE6A084100;OE6A095383;OE6A100092;OE6A102765;OE6A104345;OE6A106522;OE6A109791;OE6A118642;PB.1127
PB.5812.2	OE6A001048;OE6A001604;OE6A005012;OE6A006172;OE6A006398;OE6A006463;OE6A007158;OE6A011258;OE6A012324;OE6A012784;OE6A013618;OE6A014707;OE6A015845;OE6A019833;OE6A020580;OE6A020764;OE6A020795;OE6A021921;OE6A022378;OE6A024174;OE6A024597;OE6A026129;OE6A026658;OE6A028074;OE6A028098;OE6A030969;OE6A031619;OE6A031801;OE6A037105;OE6A039182;OE6A039337;OE6A039681;OE6A039805;OE6A041396;OE6A042228;OE6A043708;OE6…
PB.1704.1	OE6A002595;OE6A004274;OE6A004587;OE6A005083;OE6A013037;OE6A015439;OE6A016426;OE6A019764;OE6A020920;OE6A027012;OE6A027116;OE6A027613;OE6A028760;OE6A031338;OE6A031498;OE6A031580;OE6A032985;OE6A034367;OE6A036881;OE6A038943;OE6A039264;OE6A040436;OE6A042987;OE6A043467;OE6A044042;OE6A045041;OE6A056134;OE6A057322;OE6A059910;OE6A060446;OE6A061911;OE6A063289;OE6A064439;OE6A064779;OE6A065042;OE6A065964;OE6…
PB.4864.1	OE6A000712;OE6A001491;OE6A003435;OE6A003748;OE6A005543;OE6A007234;OE6A009605;OE6A010683;OE6A011482;OE6A011488;OE6A011767;OE6A012015;OE6A012109;OE6A012680;OE6A013291;OE6A014307;OE6A016945;OE6A018472;OE6A019042;OE6A020232;OE6A022250;OE6A023098;OE6A023144;OE6A023795;OE6A024896;OE6A031841;OE6A032847;OE6A033222;OE6A036976;OE6A043537;OE6A046403;OE6A050088;OE6A050187;OE6A050767;OE6A051718;OE6A052921;OE6…
PB.5506.1	OE6A006568;OE6A009575;OE6A014532;OE6A016003;OE6A018147;OE6A019698;OE6A031953;OE6A042279;OE6A047026;OE6A048333;OE6A061087;OE6A061807;OE6A077471;OE6A086856;OE6A114993;OE6A118781
PB.8809.5	OE6A000400;OE6A000445;OE6A001040;OE6A001120;OE6A001640;OE6A001656;OE6A001711;OE6A001732;OE6A001748;OE6A001894;OE6A002097;OE6A002907;OE6A003138;OE6A003575;OE6A004140;OE6A004169;OE6A004453;OE6A004671;OE6A005025;OE6A005592;OE6A005874;OE6A006685;OE6A006710;OE6A006771;OE6A007048;OE6A007208;OE6A007258;OE6A008626;OE6A009026;OE6A009069;OE6A009208;OE6A009331;OE6A009995;OE6A010062;OE6A010425;OE6A010456;OE6…
PB.3101.1	OE6A000646;OE6A004347;OE6A004811;OE6A007352;OE6A009627;OE6A016730;OE6A019374;OE6A020768;OE6A024480;OE6A025740;OE6A041631;OE6A042788;OE6A042820;OE6A049477;OE6A050071;OE6A050599;OE6A056707;OE6A059857;OE6A062503;OE6A068694;OE6A068747;OE6A069698;OE6A075199;OE6A078956;OE6A079919;OE6A081582;OE6A082196;OE6A084293;OE6A088001;OE6A090442;OE6A091585;OE6A093130;OE6A093574;OE6A094076;OE6A094152;OE6A095549;OE6…
PB.8365.1	OE6A000030;OE6A000167;OE6A000196;OE6A000203;OE6A000231;OE6A000337;OE6A000375;OE6A000562;OE6A000621;OE6A000628;OE6A000730;OE6A000852;OE6A000872;OE6A000897;OE6A000995;OE6A001000;OE6A001198;OE6A001212;OE6A001258;OE6A001542;OE6A001809;OE6A001854;OE6A001964;OE6A002009;OE6A002081;OE6A002268;OE6A002285;OE6A002303;OE6A002324;OE6A002378;OE6A002411;OE6A002471;OE6A002476;OE6A002906;OE6A002917;OE6A003019;OE6…
PB.5658.1	OE6A000014;OE6A005967;OE6A009903;OE6A014563;OE6A021775;OE6A024874;OE6A028385;OE6A031813;OE6A032651;OE6A033943;OE6A037978;OE6A041770;OE6A046640;OE6A046640.1;OE6A061045;OE6A061847;OE6A072750;OE6A085640;OE6A087350;OE6A092265;OE6A096590;OE6A098919;OE6A106859;OE6A108205;OE6A118741
PB.2505.1	OE6A000047;OE6A000070;OE6A000080;OE6A000105;OE6A000180;OE6A000271;OE6A000287;OE6A000298;OE6A000322;OE6A000333;OE6A000513;OE6A000555;OE6A000644;OE6A000781;OE6A000844;OE6A000894;OE6A001132;OE6A001178;OE6A001196;OE6A001317;OE6A001326;OE6A001489;OE6A001515;OE6A001533;OE6A001691;OE6A001706;OE6A001712;OE6A001747;OE6A001915;OE6A001916;OE6A001918;OE6A002079;OE6A002142;OE6A002144;OE6A002156;OE6A002185;OE6…
PB.7694.3	OE6A000160;OE6A000287;OE6A000333;OE6A000396;OE6A000710;OE6A001161;OE6A001178;OE6A001196;OE6A001317;OE6A001630;OE6A001638;OE6A001916;OE6A002067;OE6A002141;OE6A002319;OE6A002368;OE6A002494;OE6A002509;OE6A002526;OE6A002541;OE6A002611;OE6A002738;OE6A003071;OE6A003327;OE6A003677;OE6A003805;OE6A003891;OE6A003942;OE6A004110;OE6A004307;OE6A004332;OE6A004414;OE6A004648;OE6A004809;OE6A005005;OE6A005092;OE6…
PB.6443.1	OE6A001145;OE6A009663;OE6A015209;OE6A039846;OE6A050641;OE6A050804;OE6A057585;OE6A058376;OE6A061238;OE6A067292;OE6A070735;OE6A075351;OE6A078801;OE6A082380;OE6A083010;OE6A085924;OE6A090110;OE6A095113;OE6A101205;OE6A102614;OE6A105549;OE6A110169;OE6A117148;OE6A121790;PB.320
PB.11854.1	OE6A000565;OE6A003690;OE6A004635;OE6A006477;OE6A009673;OE6A010616;OE6A010894;OE6A011591;OE6A011956;OE6A012003;OE6A012125;OE6A019894;OE6A028749;OE6A030193;OE6A031215;OE6A034989;OE6A035185;OE6A036561;OE6A040284;OE6A045862;OE6A047282;OE6A047979;OE6A052287;OE6A053338;OE6A055999;OE6A059174;OE6A064195;OE6A067311;OE6A071097;OE6A071974;OE6A072262;OE6A076667;OE6A077507;OE6A083424;OE6A084696;OE6A086562;OE6…
PB.1921.2	OE6A000405;OE6A000706;OE6A001377;OE6A001394;OE6A001462;OE6A002218;OE6A002335;OE6A003007;OE6A004902;OE6A005378;OE6A005828;OE6A006477;OE6A006602;OE6A007842;OE6A008486;OE6A009130;OE6A010272;OE6A012003;OE6A012606;OE6A012640;OE6A012724;OE6A012826;OE6A013020;OE6A013045;OE6A013048;OE6A014150;OE6A016753;OE6A019423;OE6A020000;OE6A020025;OE6A021452;OE6A022708;OE6A022871;OE6A026443;OE6A026787;OE6A028319;OE6…
PB.12403.2	OE6A027573;OE6A029198;OE6A031651;OE6A037005;OE6A052287;OE6A061843;OE6A075021;OE6A098363;OE6A101884;OE6A104679;OE6A116767
PB.5521.2	OE6A011781;OE6A015905;OE6A017247;OE6A025781;OE6A026100;OE6A027972;OE6A031176;OE6A031230;OE6A034411;OE6A036946;OE6A042949;OE6A046957;OE6A057421;OE6A058019;OE6A065302;OE6A067856;OE6A069749;OE6A070632;OE6A073631;OE6A079637;OE6A086622;OE6A090417;OE6A092364;OE6A094524;OE6A101379;OE6A101852;OE6A102622;OE6A103912;OE6A105609;OE6A106374;OE6A107147;OE6A107450
PB.2797.1	OE6A000412;OE6A000444;OE6A000520;OE6A000537;OE6A000547;OE6A000845;OE6A000919;OE6A000939;OE6A001012;OE6A001080;OE6A001083;OE6A001149;OE6A001317;OE6A001368;OE6A001383;OE6A001394;OE6A001397;OE6A001419;OE6A001498;OE6A001630;OE6A001691;OE6A001697;OE6A001799;OE6A001916;OE6A001984;OE6A002003;OE6A002009;OE6A002362;OE6A002529;OE6A002589;OE6A002628;OE6A002678;OE6A002726;OE6A002762;OE6A002987;OE6A003036;OE6…
PB.6147.1	OE6A000047;OE6A000228;OE6A000306;OE6A000333;OE6A000781;OE6A000844;OE6A001100;OE6A001272;OE6A001320;OE6A001861;OE6A002079;OE6A002141;OE6A002156;OE6A002297;OE6A002319;OE6A002344;OE6A002436;OE6A002608;OE6A003129;OE6A003196;OE6A003677;OE6A004064;OE6A004098;OE6A004371;OE6A004650;OE6A004683;OE6A004701;OE6A004974;OE6A004998;OE6A005005;OE6A005097;OE6A005129;OE6A005222;OE6A005293;OE6A005636;OE6A005911;OE6…
PB.7652.1	OE6A023221;OE6A032499;OE6A040718;OE6A062928;OE6A071086;OE6A074659;OE6A079696;OE6A103347;OE6A121727
PB.816.2	OE6A000208;OE6A005087;OE6A005938;OE6A006357;OE6A014642;OE6A015000;OE6A027439;OE6A029993;OE6A031261;OE6A044005;OE6A054493;OE6A068249;OE6A068386;OE6A070533;OE6A073058;OE6A073589;OE6A078055;OE6A084227;OE6A085259;OE6A090669;OE6A093352;OE6A096357;OE6A097553;OE6A102296;OE6A105191;OE6A106220;OE6A111904;OE6A118535
PB.3342.1	OE6A000228;OE6A000585;OE6A000778;OE6A001320;OE6A001867;OE6A001917;OE6A002238;OE6A002297;OE6A002384;OE6A002418;OE6A002827;OE6A003143;OE6A004724;OE6A005293;OE6A006387;OE6A007245;OE6A007389;OE6A008010;OE6A008356;OE6A008424;OE6A008575;OE6A009281;OE6A009301;OE6A010254;OE6A010759;OE6A010973;OE6A011342;OE6A011652;OE6A012138;OE6A012172;OE6A012539;OE6A013083;OE6A013415;OE6A016350;OE6A016483;OE6A016967;OE6…
PB.7894.1	OE6A000167;OE6A000375;OE6A000562;OE6A000628;OE6A000872;OE6A001000;OE6A001198;OE6A001258;OE6A001542;OE6A001854;OE6A001964;OE6A002075;OE6A002906;OE6A003130;OE6A003373;OE6A003430;OE6A003452;OE6A003461;OE6A003647;OE6A004003;OE6A004428;OE6A005625;OE6A005640;OE6A006337;OE6A006444;OE6A006968;OE6A008275;OE6A008365;OE6A008373;OE6A008524;OE6A008614;OE6A008680;OE6A008988;OE6A009206;OE6A009320;OE6A009378;OE6…
PB.3841.1	OE6A000344;OE6A000516;OE6A000652;OE6A000850;OE6A000902;OE6A001474;OE6A001669;OE6A001902;OE6A002286;OE6A003026;OE6A003300;OE6A003305;OE6A003317;OE6A003485;OE6A003716;OE6A003901;OE6A004054;OE6A004626;OE6A004935;OE6A005051;OE6A005375;OE6A005910;OE6A006019;OE6A006218;OE6A006332;OE6A006421;OE6A006434;OE6A006759;OE6A007335;OE6A007963;OE6A009705;OE6A010336;OE6A011032;OE6A011420;OE6A011536;OE6A011613;OE6…
PB.3966.1	OE6A000084;OE6A000586;OE6A001858;OE6A007381;OE6A009894;OE6A010338;OE6A012871;OE6A016138;OE6A017392;OE6A018947;OE6A023353;OE6A024557;OE6A029631;OE6A032095;OE6A035248;OE6A039584;OE6A041267;OE6A042421;OE6A043710;OE6A049069;OE6A049333;OE6A052017;OE6A055219;OE6A066269;OE6A068585;OE6A070168;OE6A072399;OE6A078488;OE6A081283;OE6A082728;OE6A089086;OE6A095560;OE6A097479;OE6A101935;OE6A105031;OE6A109678;OE6…
PB.4301.1	OE6A004537;OE6A012097;OE6A014802;OE6A016315;OE6A022345;OE6A028863;OE6A031464;OE6A035859;OE6A037187;OE6A043369;OE6A048427;OE6A054545;OE6A059443;OE6A086377;OE6A087199;OE6A095734;OE6A106320;OE6A106535;PB.4301;PB.4913
PB.11302.1	OE6A001647;OE6A004074;OE6A006649;OE6A007196;OE6A014887;OE6A015810;OE6A016378;OE6A016584;OE6A020481;OE6A023616;OE6A023788;OE6A024417;OE6A024989;OE6A025225;OE6A025364;OE6A026588;OE6A026950;OE6A029930;OE6A033815;OE6A036955;OE6A038485;OE6A038951;OE6A039049;OE6A040308;OE6A040723;OE6A040935;OE6A042632;OE6A042998;OE6A043110;OE6A044795;OE6A045151;OE6A046734;OE6A049858;OE6A050180;OE6A052630;OE6A053023;OE6…
PB.8314.1	OE6A000395;OE6A001091;OE6A001426;OE6A001527;OE6A002718;OE6A002835;OE6A004003;OE6A004655;OE6A005625;OE6A005735;OE6A006192;OE6A006221;OE6A006228;OE6A006738;OE6A007569;OE6A008275;OE6A008373;OE6A008592;OE6A008799;OE6A009306;OE6A010640;OE6A011469;OE6A011693;OE6A012268;OE6A013146;OE6A013452;OE6A013703;OE6A013744;OE6A013863;OE6A014332;OE6A014681;OE6A014881;OE6A015660;OE6A016107;OE6A016448;OE6A017410;OE6…
PB.3176.1	OE6A000217;OE6A000440;OE6A001623;OE6A001691;OE6A003520;OE6A008257;OE6A015252;OE6A016857;OE6A024846;OE6A041010;OE6A045598;OE6A050773;OE6A062295;OE6A064055;OE6A074262;OE6A074390;OE6A076958;OE6A091310;OE6A093522;OE6A094164;OE6A099218;OE6A102614;OE6A107884;OE6A111264;OE6A115309;OE6A118963;OE6A120018;OE6A120942
PB.6479.2	OE6A001928;OE6A002302;OE6A002455;OE6A004033;OE6A004795;OE6A005107;OE6A005481;OE6A007931;OE6A008126;OE6A008279;OE6A008798;OE6A009350;OE6A010890;OE6A011919;OE6A012527;OE6A012784;OE6A014364;OE6A016097;OE6A016239;OE6A016618;OE6A016703;OE6A018000;OE6A019945;OE6A021283;OE6A021864;OE6A021965;OE6A022004;OE6A022627;OE6A023399;OE6A023976;OE6A024484;OE6A025632;OE6A027234;OE6A027986;OE6A028080;OE6A029231;OE6…
PB.4769.1	OE6A000070;OE6A000105;OE6A000180;OE6A000196;OE6A000298;OE6A000322;OE6A000376;OE6A000382;OE6A000413;OE6A000460;OE6A000513;OE6A000872;OE6A000894;OE6A001132;OE6A001220;OE6A001575;OE6A001635;OE6A001859;OE6A001915;OE6A001918;OE6A002257;OE6A002280;OE6A002429;OE6A002491;OE6A002492;OE6A002499;OE6A002510;OE6A002573;OE6A002631;OE6A002640;OE6A002895;OE6A003091;OE6A003274;OE6A003341;OE6A003345;OE6A003518;OE6…
PB.2070.2	OE6A000208;OE6A002845;OE6A003585;OE6A005700;OE6A006357;OE6A010079;OE6A018058;OE6A018788;OE6A022873;OE6A023242;OE6A023506;OE6A023820;OE6A024239;OE6A024634;OE6A026123;OE6A028061;OE6A028554;OE6A029876;OE6A033332;OE6A041092;OE6A042478;OE6A046651;OE6A046793;OE6A048213;OE6A050454;OE6A054597;OE6A057262;OE6A059651;OE6A060648;OE6A065974;OE6A066075;OE6A068249;OE6A069911;OE6A070533;OE6A075358;OE6A078890;OE6…
PB.9761.3	OE6A001074;OE6A003575;OE6A006840;OE6A012374;OE6A049999;OE6A052711;OE6A057071;OE6A062833;OE6A063022;OE6A066438;OE6A068229;OE6A075005;OE6A075806;OE6A076629;OE6A083051;OE6A089872;OE6A096140;OE6A112912;OE6A114582;OE6A121216
PB.98.1	OE6A007630;OE6A009883;OE6A016071;OE6A016741;OE6A017084;OE6A019565;OE6A020073;OE6A020802;OE6A022146;OE6A022333;OE6A027477;OE6A029989;OE6A031613;OE6A034018;OE6A038453;OE6A042862;OE6A045543;OE6A045619;OE6A045996;OE6A051691;OE6A055649;OE6A059214;OE6A061874;OE6A073825;OE6A076896;OE6A077024;OE6A083458;OE6A084293;OE6A085798;OE6A086284;OE6A087294;OE6A088786;OE6A092685;OE6A095619;OE6A095819;OE6A096145;OE6…
PB.5001.1	OE6A003956;OE6A005873;OE6A009819;OE6A010060;OE6A012324;OE6A013106;OE6A017075;OE6A017948;OE6A021126;OE6A022633;OE6A023171;OE6A025255;OE6A026731;OE6A038376;OE6A040340;OE6A043082;OE6A052851;OE6A058729;OE6A062067;OE6A064358;OE6A066479;OE6A066575;OE6A068498;OE6A068951;OE6A074806;OE6A075073;OE6A078792;OE6A081666;OE6A085704;OE6A097088;OE6A099425;OE6A100384;OE6A101394;OE6A103017;OE6A103711;OE6A107971;OE6…
PB.1085.1	OE6A000196;OE6A000203;OE6A000231;OE6A000337;OE6A000376;OE6A000413;OE6A000537;OE6A000547;OE6A000563;OE6A000621;OE6A000845;OE6A000919;OE6A000995;OE6A001000;OE6A001124;OE6A001149;OE6A001212;OE6A001230;OE6A001318;OE6A001400;OE6A001451;OE6A001542;OE6A001691;OE6A001799;OE6A001854;OE6A002009;OE6A002285;OE6A002324;OE6A002378;OE6A002471;OE6A002476;OE6A002677;OE6A002906;OE6A002917;OE6A003019;OE6A003036;OE6…
PB.8583.1	OE6A007947;OE6A008663;OE6A014329;OE6A015399;OE6A017058;OE6A018094;OE6A019777;OE6A020088;OE6A024351;OE6A026767;OE6A027892;OE6A029363;OE6A032182;OE6A032426;OE6A035985;OE6A036697;OE6A040669;OE6A042077;OE6A044563;OE6A050400;OE6A058817;OE6A066085;OE6A069073;OE6A074584;OE6A074651;OE6A077390;OE6A077486;OE6A082183;OE6A082552;OE6A083898;OE6A084760;OE6A087610;OE6A088709;OE6A089582;OE6A091345;OE6A097318;OE6…
PB.713.4	OE6A000301;OE6A000547;OE6A000736;OE6A002067;OE6A002108;OE6A002891;OE6A003295;OE6A003315;OE6A003987;OE6A004254;OE6A004612;OE6A004648;OE6A004943;OE6A004991;OE6A005624;OE6A005819;OE6A005848;OE6A006330;OE6A006396;OE6A006449;OE6A006559;OE6A006833;OE6A006869;OE6A007589;OE6A007683;OE6A007761;OE6A008321;OE6A008727;OE6A008728;OE6A009055;OE6A009601;OE6A009653;OE6A009814;OE6A010680;OE6A010777;OE6A010836;OE6…
PB.2473.1	OE6A000026;OE6A000047;OE6A000070;OE6A000080;OE6A000105;OE6A000160;OE6A000196;OE6A000228;OE6A000271;OE6A000287;OE6A000322;OE6A000333;OE6A000444;OE6A000513;OE6A000520;OE6A000537;OE6A000563;OE6A000644;OE6A000781;OE6A000844;OE6A000894;OE6A000919;OE6A001081;OE6A001083;OE6A001100;OE6A001115;OE6A001178;OE6A001192;OE6A001196;OE6A001248;OE6A001317;OE6A001326;OE6A001383;OE6A001435;OE6A001515;OE6A001533;OE6…
PB.10354.1	OE6A004113;OE6A005119;OE6A006819;OE6A010143;OE6A011399;OE6A013564;OE6A016874;OE6A022063;OE6A023699;OE6A036718;OE6A037470;OE6A040878;OE6A044440;OE6A053888;OE6A055417;OE6A061181;OE6A065480;OE6A087680;OE6A088395;OE6A097348;OE6A101738;OE6A107029;OE6A107638;OE6A107688;OE6A108962;OE6A114936;OE6A119793;OE6A121831;PB.10354
PB.5607.1	OE6A000070;OE6A000080;OE6A000180;OE6A000298;OE6A000322;OE6A000460;OE6A000644;OE6A000894;OE6A001162;OE6A001230;OE6A001326;OE6A001533;OE6A001575;OE6A001635;OE6A001706;OE6A001915;OE6A002144;OE6A002280;OE6A002344;OE6A002429;OE6A002491;OE6A002492;OE6A002499;OE6A002640;OE6A002876;OE6A003039;OE6A003091;OE6A003137;OE6A003222;OE6A003277;OE6A003341;OE6A003345;OE6A003565;OE6A003604;OE6A003925;OE6A003973;OE6…
PB.8895.2	OE6A000030;OE6A000730;OE6A001000;OE6A001198;OE6A001216;OE6A001754;OE6A001809;OE6A002303;OE6A003070;OE6A003240;OE6A003373;OE6A003441;OE6A003506;OE6A003873;OE6A004810;OE6A005008;OE6A005198;OE6A005226;OE6A005314;OE6A005349;OE6A005419;OE6A005433;OE6A005588;OE6A005622;OE6A005765;OE6A006558;OE6A006923;OE6A007319;OE6A007424;OE6A007744;OE6A007776;OE6A007964;OE6A008041;OE6A008390;OE6A008846;OE6A008888;OE6…

## Sheet: Table S4
Table S4 New gene annotation statistic
Database	Annotated_Number	300≤length<1000	length≥1000
COG	3786	310	3475
GO	5197	532	4659
KEGG	4017	364	3649
KOG	5590	472	5115
Pfam	7050	611	6439
Swissprot	6126	536	5585
eggNOG	7872	754	7111
Nr	7944	785	7150
All_Annotated	7962	799	7154

## Sheet: Talbe S5
Table S5 DEG annotation statistic
Database	F1_F2	F1_F3	F2_F3
Total	1190	2786	773
COG	466	1186	356
GO	996	2324	649
KEGG	439	1021	274
KOG	558	1441	395
NR	1189	2782	773
Pfam	1021	2430	704
Swiss-Prot	985	2312	661
eggNOG	1160	2724	754
